# Supplementary material for: Toward Robust Machine Learning Models for MALDI-TOF MS: Novel Approaches for Mycobacterium abscessus Subspecies Identification
Source: J Proteome Res. 2026 Feb 9;25(3):1305–18. doi: 10.1021/acs.jproteome.5c00534 (PMC12973297; doi:10.1021/acs.jproteome.5c00534)
Supplement: Supplementary file 2 [file pr5c00534_si_002.xlsx]

## Sheet: Table S1
Dataset Sumary
Data set	Specta extraction dates	Batch	Spectra per species
			M. abscessus	M. bolletii	M. massiliense
HGM	Multiple dates — 04/05/06/11/12/2021	Madrid	39	10	37
HLP	2022-01-17	Madrid	3	-	6
ISCIII	Multiple dates — 04/05/07/2021 and 03/05/2022	Madrid	41	21	39
HUB	2022-02-10	Barcelona	36	10	2
OUS	2022-10-06	Norway	7	-	6
CHRU	2022-10-12	France	17	4	16
Radboudumc	2022-10-18	The Netherlands	10	5	5
Sciensano	2022-10-04	Belgium	3	3	5
Total			156	53	116	325
Table S1. Dataset summary for the 325 Mycobacterium abscessus samples included in this study, categorized by subspecies, source hospital and extraction dates. The ‘Madrid’ batch includes three institutions: Hospital General Universitario Gregorio Marañón (HUGM), Hospital Universitario La Princesa (HLP), and Instituto de Salud Carlos III–Centro Nacional de Microbiología (ISCIII). The ‘Barcelona’ b…

## Sheet: Table S2
List of selected peaks by subset using Boruta
				Table S2. List of selected peaks by subset using Boruta. This table shows the lists of peaks that have been selected using the Boruta algorithm for each of the three subsets of the experimental battery: data without batch effect correction, data corrected using the “by var.+mean” method, and data corrected using the “by mean” method. For each of them, the total number of peaks selected are 365, 4…
Without Batch Effect Correction	With Batch Effect Correction 'by Var.+Mean'	With Batch Effect Correction 'by Mean'
2009.73	2066.24	2009.19
2010.87	2066.79	2009.73
2046.49	2067.32	2010.36
2047	2067.83	2010.87
2047.51	2078.48	2011.4
2048.07	2078.99	2012.04
2048.58	2079.53	2012.54
2067.32	2080.04	2046.49
2067.83	2080.55	2047
2078.48	2081.06	2047.51
2078.99	2081.58	2048.07
2079.53	2082.08	2048.58
2080.04	2082.6	2049.12
2080.55	2083.11	2049.62
2081.06	2453.4	2065.67
2081.58	2453.96	2066.24
2082.08	2481.05	2066.79
2082.6	2481.56	2067.32
2083.12	2482.06	2067.83
2083.77	2482.63	2068.34
2084.4	2590.45	2068.85
2381.52	2591.09	2069.42
2382.08	2641.99	2069.97
2421.31	2642.54	2070.49
2421.81	2644.15	2071.03
2422.32	2644.71	2071.57
2422.82	2645.24	2078.99
2423.32	2645.75	2079.53
2423.87	2646.28	2080.04
2452.32	2646.8	2080.55
2452.84	2671.25	2081.06
2481.56	2671.75	2081.58
2482.06	2672.26	2082.08
2482.63	2672.76	2196.25
2483.14	2673.27	2196.83
2765.83	2673.78	2197.38
2766.35	2674.31	2198
2766.99	2735.31	2421.31
2767.5	2735.82	2421.81
2768.07	2736.34	2422.32
2768.59	2736.87	2422.82
3020.48	2737.4	2423.32
3020.99	2737.91	2423.87
3021.51	2738.56	2424.47
3022.02	2739.07	2424.98
3022.53	2766.35	2451.81
3023.05	2766.99	2452.32
3023.56	2767.5	2452.84
3024.07	3020.48	2453.4
3024.59	3020.99	2481.05
3025.1	3021.51	2481.56
3025.62	3022.02	2482.06
3026.13	3022.53	2482.63
3026.64	3023.05	2483.14
3027.16	3023.56	2483.67
3027.67	3024.07	2765.29
3028.19	3024.59	2765.83
3028.7	3025.1	2766.35
3029.21	3025.62	2766.99
3033.83	3026.13	2767.5
3034.34	3026.64	2768.07
3034.86	3027.16	2768.59
3035.37	3027.67	2769.1
3035.89	3028.19	2801.32
3105.14	3028.7	2801.83
3105.66	3029.21	2802.36
3106.18	3029.71	2802.89
3106.7	3030.23	2859.38
3107.22	3031.77	2859.88
3107.74	3032.29	2860.38
3108.26	3032.8	2860.89
3108.79	3087.97	3020.48
3109.31	3088.49	3020.99
3109.83	3089.01	3021.51
3118.7	3104.62	3022.02
3119.22	3105.14	3022.53
3119.74	3105.66	3023.05
3120.27	3106.18	3023.56
3120.79	3106.7	3024.07
3121.31	3107.22	3024.59
3121.83	3107.74	3025.1
3122.35	3108.26	3025.62
3122.87	3108.79	3026.13
3123.39	3109.31	3026.64
3123.91	3109.83	3027.16
3124.44	3110.35	3027.67
3124.96	3118.18	3028.19
3157.88	3118.7	3028.7
3158.41	3119.22	3029.21
3158.93	3119.74	3033.31
3159.46	3120.27	3033.83
3159.98	3120.79	3034.34
3160.51	3121.31	3034.86
3161.03	3121.83	3035.37
3379.17	3122.35	3035.89
3458.93	3122.87	3036.4
3459.48	3123.39	3088.49
3460.03	3123.91	3089.01
3460.58	3124.44	3089.53
3461.13	3124.96	3090.04
3461.63	3125.48	3104.62
3462.13	3126	3105.14
3462.66	3126.52	3105.66
3463.16	3158.41	3106.18
3463.67	3158.93	3106.7
3464.17	3159.46	3107.22
3464.67	3159.98	3107.74
3465.18	3160.51	3108.26
3487.53	3161.03	3108.79
3488.08	3329.71	3109.31
3488.63	3391.68	3109.83
3489.18	3392.22	3110.35
3489.74	3392.76	3118.7
3490.29	3393.31	3119.22
3490.84	3393.85	3119.74
3491.39	3409.66	3120.27
3491.89	3458.93	3120.79
3492.42	3459.48	3121.31
3492.92	3460.03	3121.83
3493.45	3460.58	3122.35
3493.97	3461.13	3122.87
3494.48	3461.63	3123.39
3494.98	3462.13	3123.91
3495.49	3462.66	3124.44
3496.01	3463.16	3124.96
4242.21	3463.67	3125.48
4242.71	3464.17	3158.41
4243.25	3464.67	3158.93
4390.23	3488.63	3159.46
4390.74	3490.84	3159.98
4391.28	3492.42	3160.51
4391.81	3493.45	3378.08
4392.31	3493.97	3378.62
4392.83	3494.48	3379.17
4393.33	3494.98	3379.71
4393.83	3495.49	3392.22
4569.8	3496.01	3392.76
4570.31	3496.52	3393.31
4638.13	3681.63	3409.12
4638.7	3682.18	3409.66
4639.21	3682.69	3459.48
4639.73	3683.22	3460.03
4640.27	3683.73	3460.58
4640.78	3684.23	3461.13
4641.32	4241.7	3461.63
4641.89	4365.49	3462.13
4680.84	4366.01	3462.66
4681.35	4391.28	3463.16
4681.86	4391.81	3463.67
4682.37	4392.31	3464.17
4682.89	4392.83	3464.67
4683.4	4393.33	3465.18
4683.93	4393.83	3472.67
4684.44	4394.38	3480.35
4684.95	4639.21	3480.9
4685.45	4640.78	3487.53
4685.95	4681.86	3488.08
4686.46	4682.37	3488.63
4686.98	4682.89	3489.18
4688.01	4683.4	3489.74
4770.28	4683.93	3490.29
4948.92	4684.44	3490.84
4949.44	4684.95	3491.39
4949.95	4685.45	3491.89
4950.5	4685.95	3492.92
4951.02	4769.26	3494.98
4951.55	4769.77	3495.49
4952.07	4770.28	3496.01
4952.58	4770.79	3496.52
4953.13	4771.34	3928.81
4953.65	4771.84	3929.31
4954.17	4772.35	3929.82
4954.71	4772.87	3930.32
4955.21	4773.38	4240.66
4955.71	4780.09	4241.16
4956.24	4781.68	4241.7
5017.08	4782.21	4242.21
5017.58	4782.71	4242.71
5018.1	4783.21	4243.25
5018.6	4801.88	4243.76
5019.13	4948.92	4244.27
5019.63	4949.44	4244.77
5020.14	4949.95	4365.49
5020.69	4950.5	4366.01
5214.96	4951.02	4366.52
5476.63	4951.55	4381.45
5477.13	4952.07	4381.96
5477.66	4952.58	4382.52
5478.19	4953.13	4383.02
5478.7	4953.65	4383.54
5479.21	4954.17	4384.04
5479.74	4954.71	4384.54
5480.28	4955.21	4385.08
5480.78	4955.71	4390.74
5481.28	4956.24	4391.28
5481.82	5018.1	4391.81
5482.35	5018.6	4392.31
5482.86	5063.75	4392.83
5483.36	5214.45	4393.33
5483.87	5476.09	4393.83
5484.37	5476.63	4569.8
5484.87	5477.13	4570.31
5505.24	5477.66	4570.82
5505.75	5478.19	4571.32
5506.25	5478.7	4571.83
5506.77	5479.21	4637.09
5507.27	5479.74	4638.13
5507.82	5480.28	4638.7
5508.33	5480.78	4639.21
5508.85	5481.28	4639.73
5509.35	5481.82	4640.27
5509.9	5482.35	4640.78
5510.42	5482.86	4641.32
5510.93	5483.36	4641.89
5511.44	5483.87	4642.39
6900.3	5484.37	4642.89
6943.38	5484.87	4682.89
6943.89	5485.39	4683.4
6944.4	5505.24	4683.93
6944.94	5505.75	4684.44
6945.44	5506.25	4684.95
6945.96	5506.77	4685.45
6946.5	5507.27	4685.95
6947	5507.82	4947.32
6947.52	5508.33	4947.87
6948.06	5508.85	4948.37
6948.56	5509.35	4948.92
6949.08	5509.9	4949.44
6949.62	5510.42	4949.95
6950.12	5510.93	4950.5
6950.64	6385.7	4951.02
6951.18	6386.22	4951.55
6956.88	6386.73	4952.07
6957.42	6387.24	4952.58
6957.94	6387.76	4953.13
6958.44	6388.28	4953.65
6958.98	6452.94	4954.17
6959.5	6456.03	4954.71
6960.01	6457.05	4955.21
6960.54	6944.4	4955.71
6961.06	6944.94	4956.24
6961.57	6945.44	4956.75
6962.11	6945.96	5018.1
6962.62	6946.5	5018.6
6963.13	6947	5019.13
6963.67	6947.52	5019.63
6964.18	6948.06	5062.21
6964.69	6948.56	5062.71
6965.23	6949.08	5063.24
6965.74	6949.62	5063.75
6966.25	6950.12	5064.27
7612.61	6950.64	5475.58
7613.15	6951.18	5476.09
7613.71	6956.88	5476.63
7614.24	6957.42	5477.13
7614.74	6957.94	5477.66
7615.25	6958.44	5478.19
7615.82	6958.98	5478.7
7616.33	6959.5	5479.21
7616.84	6960.01	5479.74
7617.37	6960.54	5480.28
7617.88	6961.06	5480.78
7618.38	6961.57	5481.28
7618.91	6962.11	5481.82
7619.43	6962.62	5482.35
7619.95	6963.13	5482.86
7630.35	6963.67	5483.36
7630.86	6964.18	5483.87
7631.38	6964.69	5484.37
7631.9	6965.23	5484.87
7632.5	6965.74	5505.24
7633.01	6966.25	5505.75
7633.53	6966.79	5506.25
7634.13	7614.24	5506.77
7634.65	7614.74	5507.27
7635.17	7615.25	5507.82
7635.77	7615.82	5508.33
7636.27	7616.33	5508.85
7636.8	7616.84	5509.35
7637.4	7617.37	5509.9
7637.92	7617.88	5510.42
7638.44	7618.38	5510.93
7639.04	7618.91	5511.44
7639.55	7619.43	6897.19
7640.07	7619.95	6897.7
7640.67	7631.38	6898.21
7641.18	7631.9	6898.75
7641.71	7632.5	6899.26
7642.22	7633.01	6899.77
7657.86	7633.53	6900.3
7658.36	7634.13	6900.81
7658.89	7634.65	6901.32
7889.7	7635.17	6901.85
7890.23	7635.77	6902.37
7890.76	7636.27	6945.96
7891.28	7636.8	6946.5
7891.79	7637.4	6947
7894.92	7637.92	6947.52
7895.44	7638.44	6948.06
7984.07	7639.04	6948.56
7984.58	7639.55	6949.08
7985.13	7640.07	6956.88
7985.65	7640.67	6957.42
7986.19	7641.18	6957.94
7986.71	7641.71	6958.44
7987.24	7888.67	6958.98
7987.74	7889.7	6959.5
7988.76	7890.23	6960.01
7989.32	7890.76	6960.54
8267.63	7891.28	6961.06
8268.16	7891.79	6961.57
8268.66	7892.32	6962.11
8269.17	7984.58	6962.62
8269.68	7985.13	6963.13
8270.18	7985.65	6963.67
8270.71	7986.19	6964.18
8271.22	7986.71	6964.69
8271.72	7987.24	6965.23
8272.23	7987.74	7605.46
8272.74	8270.18	7606.08
8273.27	8270.71	7612.08
8273.77	8271.22	7612.61
8274.28	8271.72	7613.15
8274.79	8272.23	7613.71
8275.82	8272.74	7614.24
8276.33	8273.27	7614.74
8276.96	8273.77	7615.25
8277.55	8274.28	7615.82
8765.75	8274.79	7616.33
8766.27	8275.29	7616.84
8766.78	8275.82	7617.37
8767.31	8276.33	7617.88
8767.88	8276.83	7618.38
8768.38	8277.34	7618.91
8768.9	8766.78	7619.43
8769.41	8767.31	7619.95
8769.93	8767.88	7620.46
8770.51	8778.17	7629.32
8771.01	8778.68	7629.84
8780.3	8779.2	7630.35
8780.8	8779.73	7630.86
8781.32	8780.3	7631.38
8781.83	8780.8	7631.9
8782.37	8781.32	7632.5
8782.93	8781.83	7633.01
8783.43	8782.37	7633.53
8783.95	8782.93	7634.13
8784.46	8783.43	7634.65
8785	8783.95	7635.17
9473.85	8784.46	7635.77
9474.4	8785	7636.27
9475.97	8785.56	7636.8
11155.4	8786.06	7637.4
11155.9	8786.58	7637.92
11156.5	8787.09	7638.44
11157	8787.61	7639.04
11157.5	8904.67	7639.55
11158	8905.71	7657.86
11158.5	8906.26	7658.36
11159.1	8906.81	7658.89
11159.6	8907.32	7659.49
11160.1	8907.85	7667.44
11160.6	8908.36	7667.95
11161.2	9470.57	7668.46
11161.8	9474.93	7676.97
	9475.97	7983.56
	10110.3	7984.07
	10110.8	7984.58
	10111.3	7985.13
	10111.8	7985.65
	10112.4	7986.19
	10112.9	7986.71
	10113.4	7987.24
	10113.9	7987.74
	10114.5	8256.91
	10115	8267.63
	10115.5	8268.16
	10116	8268.66
	10116.5	8269.17
	10117	8269.68
	10117.6	8270.18
	10118.1	8270.71
	10118.6	8271.22
	10119.2	8271.72
	10119.7	8272.23
	10120.2	8272.74
	10120.7	8273.27
	10121.2	8273.77
	10121.8	8274.28
	10122.3	8274.79
	10122.8	8275.29
	11156.5	8275.82
	11157	8276.33
	11157.5	8276.83
	11158	8277.34
	11158.5	8277.85
	11159.1	8754.17
	11159.6	8763.64
	11160.1	8764.16
	11160.6	8764.68
	11161.2	8765.25
		8765.75
		8766.27
		8766.78
		8767.31
		8767.88
		8768.38
		8768.9
		8769.41
		8769.93
		8770.51
		8771.01
		8771.53
		8778.68
		8779.2
		8779.73
		8780.3
		8780.8
		8781.32
		8781.83
		8782.37
		8782.93
		8783.43
		8783.95
		8784.46
		8785
		8785.56
		8786.06
		8786.58
		8905.2
		8905.71
		8906.26
		8906.81
		8907.32
		8907.85
		8908.36
		8908.91
		10113.4
		10113.9
		10114.5
		10115
		10115.5
		10116
		10116.5
		10117
		10117.6
		10118.1
		10118.6
		10119.2
		10119.7
		10120.2
		10120.7
		10121.2
		10121.8
		10122.3
		10122.8
		10123.4
		10123.9
		10124.4
		10124.9
		10125.4
		10126
		10126.5
		10127
		10127.5
		10128.1
		10128.6
		10129.1
		11148
		11149.6
		11150.1
		11150.6
		11151.1
		11151.7
		11152.2
		11152.7
		11153.3
		11153.8
		11154.4
		11154.9
		11155.4
		11155.9
		11156.5
		11157
		11157.5
		11158
		11158.5
		11159.1
		11159.6
		11160.1
		11160.6
		11161.2
		11161.8

## Sheet: Table S3
HYPERPARAMETERS: Tested and selected configurations for the classification algorithms
Random Forest
Parameters	Tried values	Selected
n_estimators	[100, 300, 500]	500
criterion	['gini', 'entropy']	entropy
max_depth	[None, 10, 20, 30]	None
min_samples_split	[2, 5, 10]	5
min_samples_leaf	[1,2,4]	1
max_features	['sqrt', 'log2']	log2
SVM
Parameters	Tried values	Selected
C	[0.1, 1, 10]	10
kernel	['linear', 'poly', 'rbf', 'sigmoid']	rbf
gamma	['scale', 'auto']	scale
Table S3. Tested and selected hyperparameter configurations for classification algorithms. This table summarizes the tested and selected hyperparameter configurations for the classification algorithms. Hyperparameter tuning was performed to maximize the F1-Weighted score, evaluated exclusively on the training dataset.

## Sheet: Table S4
A	Performance metrics by class for classification models on validation data using ‘var.+mean’ batch effect correction, Boruta feature selection and different sampling techniques										B	Average performance metrics of classification models on validation data with using ‘var.+mean’ batch effect correction, Boruta feature selection and different sampling techniques
	Method	Models	Class	pre	rec	spe	f1	GEO	IBA	sup		Method	Avg/Models	RF	SVM
	ClusterCentroids	RF	M. abscessus	0.964286	0.870968	0.969697	0.915254	0.919007	0.836236	31		ClusterCentroids	avg_pre	0.926711	0.96875
			M. bolletii	0.833333	1	0.962963	0.909091	0.981307	0.966529	10			avg_rec	0.921875	0.96875
			M. massiliense	0.916667	0.956522	0.95122	0.93617	0.953867	0.910345	23			avg_spe	0.962004	0.976557
		SVM	M. abscessus	0.967742	0.967742	0.969697	0.967742	0.968719	0.938233	31			avg_f1	0.921808	0.96875
			M. bolletii	1	1	1	1	1	1	10			avg_GEO	0.941269	0.972636
			M. massiliense	0.956522	0.956522	0.97561	0.956522	0.966019	0.931411	23			avg_IBA	0.883227	0.945432
	NeighbourhoodCleaningRule	RF	M. abscessus	0.935484	0.935484	0.939394	0.935484	0.937437	0.878444	31			accuracy	0.921875	0.96875
			M. bolletii	0.909091	1	0.981481	0.952381	0.990697	0.983299	10			balanced accuracy	0.942496	0.974755
			M. massiliense	0.954545	0.913043	0.97561	0.933333	0.943808	0.885201	23			AUC	0.979399	0.971739
		SVM	M. abscessus	0.878788	0.935484	0.878788	0.90625	0.906693	0.826753	31			total_support	64	64
			M. bolletii	1	0.8	1	0.888889	0.894427	0.784	10		NeighbourhoodCleaningRule	avg_pre	0.93821	0.894413
			M. massiliense	0.869565	0.869565	0.926829	0.869565	0.897741	0.801323	23			avg_rec	0.9375	0.890625
	RandomOverSampler	RF	M. abscessus	0.935484	0.935484	0.939394	0.935484	0.937437	0.878444	31			avg_spe	0.958985	0.914992
			M. bolletii	1	1	1	1	1	1	10			avg_f1	0.937351	0.890354
			M. massiliense	0.913043	0.913043	0.95122	0.913043	0.931936	0.865189	23			avg_GEO	0.948049	0.901559
		SVM	M. abscessus	0.909091	0.967742	0.909091	0.9375	0.937958	0.884925	31			avg_IBA	0.897256	0.810934
			M. bolletii	1	0.9	1	0.947368	0.948683	0.891	10			accuracy	0.9375	0.890625
			M. massiliense	0.954545	0.913043	0.97561	0.933333	0.943808	0.885201	23			balanced accuracy	0.949509	0.86835
	SMOTE	RF	M. abscessus	0.933333	0.903226	0.939394	0.918033	0.921132	0.845416	31			AUC	0.973341	0.974608
			M. bolletii	0.909091	1	0.981481	0.952381	0.990697	0.983299	10			total_support	64	64
			M. massiliense	0.913043	0.913043	0.95122	0.913043	0.931936	0.865189	23		RandomOverSampler	avg_pre	0.9375	0.939631
		SVM	M. abscessus	0.909091	0.967742	0.909091	0.9375	0.937958	0.884925	31			avg_rec	0.9375	0.9375
			M. bolletii	1	0.9	1	0.947368	0.948683	0.891	10			avg_spe	0.953113	0.947201
			M. massiliense	0.954545	0.913043	0.97561	0.933333	0.943808	0.885201	23			avg_f1	0.9375	0.937545
													avg_GEO	0.945235	0.941736
													avg_IBA	0.892674	0.885974
													accuracy	0.9375	0.9375
													balanced accuracy	0.949509	0.926928
													AUC	0.973258	0.969736
													total_support	64	64
												SMOTE	avg_pre	0.922254	0.939631
													avg_rec	0.921875	0.9375
													avg_spe	0.95022	0.947201
													avg_f1	0.921607	0.937545
													avg_GEO	0.935884	0.941736
													avg_IBA	0.874066	0.885974
													accuracy	0.921875	0.9375
													balanced accuracy	0.938756	0.926928
													AUC	0.974699	0.969736
													total_support	64	64
Table S4. Performance metrics (and average performance) of the classification models on the validation data using 'var.+mean' batch effect correction, Boruta feature selection and different sampling techniques. A) Performance metrics of the classification model. These metrics correspond to the pre-processed data for each of the three subspecies of M. abscessus (M. abscessus, M.bolletii and M. mas…

## Sheet: Table S5
A	Performance metrics by class for classification models on validation data using ‘mean’ batch effect correction, Boruta feature selection and different sampling techniques										B	Average performance metrics of for classification models on validation data with using ‘mean’ batch effect correction, Boruta feature selection and different sampling techniques
	Method	Models	Class	pre	rec	spe	f1	GEO	IBA	sup		Method	Avg/Models	RF	SVM
	ClusterCentroids	RF	M. abscessus	0.965517	0.903226	0.969697	0.933333	0.935871	0.870033	31		ClusterCentroids	avg_pre	0.930904	0.97017
			M. bolletii	0.769231	1	0.944444	0.869565	0.971825	0.949691	10			avg_rec	0.921875	0.96875
			M. massiliense	0.954545	0.913043	0.97561	0.933333	0.943808	0.885201	23			avg_spe	0.967876	0.982428
		SVM	M. abscessus	0.967742	0.967742	0.969697	0.967742	0.968719	0.938233	31			avg_f1	0.92337	0.968948
			M. bolletii	0.909091	1	0.981481	0.952381	0.990697	0.983299	10			avg_GEO	0.944342	0.975495
			M. massiliense	1	0.956522	1	0.977778	0.978019	0.952363	23			avg_IBA	0.887931	0.950352
	NeighbourhoodCleaningRule	RF	M. abscessus	0.909091	0.967742	0.909091	0.9375	0.937958	0.884925	31			accuracy	0.921875	0.96875
			M. bolletii	0.833333	1	0.962963	0.909091	0.981307	0.966529	10			balanced accuracy	0.938756	0.974755
			M. massiliense	1	0.826087	1	0.904762	0.908893	0.81172	23			AUC	0.967145	0.982989
		SVM	M. abscessus	0.9375	0.967742	0.939394	0.952381	0.953463	0.911668	31			total_support	64	64
			M. bolletii	0.909091	1	0.981481	0.952381	0.990697	0.983299	10		NeighbourhoodCleaningRule	avg_pre	0.929924	0.955522
			M. massiliense	1	0.913043	1	0.954545	0.955533	0.905104	23			avg_rec	0.921875	0.953125
	RandomOverSampler	RF	M. abscessus	0.903226	0.903226	0.909091	0.903226	0.906154	0.820633	31			avg_spe	0.950179	0.96775
			M. bolletii	0.833333	1	0.962963	0.909091	0.981307	0.966529	10			avg_f1	0.921296	0.953159
			M. massiliense	0.952381	0.869565	0.97561	0.909091	0.921063	0.83936	23			avg_GEO	0.934286	0.960025
		SVM	M. abscessus	0.9375	0.967742	0.939394	0.952381	0.953463	0.911668	31			avg_IBA	0.871368	0.920501
			M. bolletii	0.909091	1	0.981481	0.952381	0.990697	0.983299	10			accuracy	0.921875	0.953125
			M. massiliense	1	0.913043	1	0.954545	0.955533	0.905104	23			balanced accuracy	0.931276	0.960262
	SMOTE	RF	M. abscessus	0.852941	0.935484	0.848485	0.892308	0.890923	0.800649	31			AUC	0.97532	0.982989
			M. bolletii	0.9	0.9	0.981481	0.9	0.939858	0.876136	10			total_support	64	64
			M. massiliense	0.95	0.826087	0.97561	0.883721	0.897741	0.793888	23		RandomOverSampler	avg_pre	0.90997	0.955522
		SVM	M. abscessus	0.9375	0.967742	0.939394	0.952381	0.953463	0.911668	31			avg_rec	0.90625	0.953125
			M. bolletii	0.909091	1	0.981481	0.952381	0.990697	0.983299	10			avg_spe	0.941414	0.96775
			M. massiliense	1	0.913043	1	0.954545	0.955533	0.905104	23			avg_f1	0.90625	0.953159
													avg_GEO	0.923254	0.960025
													avg_IBA	0.850159	0.920501
													accuracy	0.90625	0.953125
													balanced accuracy	0.924264	0.960262
													AUC	0.981359	0.987093
													total_support	64	64
												SMOTE	avg_pre	0.895175	0.955522
													avg_rec	0.890625	0.953125
													avg_spe	0.914951	0.96775
													avg_f1	0.890424	0.953159
													avg_GEO	0.901019	0.960025
													avg_IBA	0.810014	0.920501
													accuracy	0.890625	0.953125
													balanced accuracy	0.88719	0.960262
													AUC	0.980587	0.987363
													total_support	64	64
Table S5. Performance metrics (and average performance) of the classification models on the validation data using 'mean' batch effect correction, Boruta feature selection and different sampling techniques. A) Performance metrics of the classification models. These metrics correspond to the pre-processed data for each of the three subspecies of M. abscessus (M. abscessus, M.bolletii and M. massili…

## Sheet: Table S6
Top features intersections between Mycobacterium abscessus subespecies with 'var.+mean' correction and the combination of ClusterCentroids resampling and SVM
Top 27 Features (M. abscessus)	Interseccion M. abscessus-M. bolletii	Interseccion M. abscessus-M. massiliense	Top 27 Features (M. bolletii)	Interseccion M. bolletii-M. massiliense	Top 27 Features (M. massiliense)
3121.31	3121.31	3121.31	3121.83	3121.83	3121.83
3121.83	3121.83	3121.83	3121.31	3121.31	3121.31
3120.79	3120.79	3120.79	3122.35	3122.35	3122.35
3122.35	3122.35	3122.35	3122.87	3122.87	3120.79
3120.27	3120.27	3120.27	3120.79	3120.79	3122.87
3106.7	#N/A	3106.7	2644.71	#N/A	3120.27
2672.26	2672.26	2672.26	3022.53	#N/A	3123.39
2672.76	2672.76	2672.76	3120.27	3120.27	3107.22
3107.22	#N/A	3107.22	2644.15	#N/A	3106.7
2673.27	2673.27	2673.27	3022.02	#N/A	3107.74
3122.87	3122.87	3122.87	2645.24	#N/A	2590.45
3107.74	#N/A	3107.74	3023.05	#N/A	3119.74
2671.75	2671.75	2671.75	2645.75	#N/A	3106.18
3106.18	#N/A	3106.18	2646.28	#N/A	3108.26
3119.74	3119.74	3119.74	2672.76	2672.76	3123.91
2673.78	2673.78	#N/A	2672.26	2672.26	3105.66
3108.26	#N/A	3108.26	3023.56	#N/A	2672.26
3123.39	3123.39	3123.39	3490.84	#N/A	3108.79
2671.25	#N/A	2671.25	2673.27	2673.27	2080.55
3105.66	#N/A	3105.66	3123.39	3123.39	2081.06
3490.84	3490.84	#N/A	2081.06	2081.06	2672.76
2590.45	2590.45	2590.45	2673.78	#N/A	2671.75
2674.31	#N/A	#N/A	2590.45	2590.45	3119.22
4639.21	#N/A	#N/A	3021.51	#N/A	2673.27
3108.79	#N/A	3108.79	2671.75	2671.75	2081.58
3119.22	#N/A	3119.22	3119.74	3119.74	2671.25
4640.78	#N/A	#N/A	2080.55	2080.55	3124.44
	15	22		15
Table S6. Top features intersections between Mycobacterium abscessus subespecies with 'var.+mean' correction and the combination of ClusterCentroids resampling and SVM. Peaks highlighted are those that can be found in at least two of the subspecies.

## Sheet: Table S7
A	Top peaks for Mycobacterium abscessus subespecies with 'var+mean' batch effect correction and ClusterCentroids resampling and SVM combination			B	Top peaks for Mycobacterium abscessus subespecies with 'var.+mean' batch effect correction and ROS resampling and RF combination
	Top 27 Features (M. abscessus)	Top 27 Features (M. bolletii)	Top 27 Features (M. massiliense)		Top 27 Features (M. abscessus)	Top 27 Features (M. bolletii)	Top 27 Features (M. Massiliense)
	3122.35	3023.56	3122.35		6962.11	5480.78	3119.74
	2590.45	4771.34	3121.31		3120.27	5480.28	3120.27
	3120.79	3023.05	3121.83		3119.22	3461.63	3119.22
	3121.31	4770.79	3120.79		3122.87	3021.51	3122.87
	3121.83	4770.28	2590.45		6964.18	6962.11	3121.31
	3122.87	3022.02	3122.87		3119.74	5481.28	3120.79
	3120.27	2646.28	3106.7		6963.67	3461.13	2081.58
	3106.7	2645.24	3120.27		6962.62	3462.13	3121.83
	3123.39	3021.51	3123.39		6960.01	3462.66	3123.39
	3107.74	3024.07	3107.22		6965.74	5479.74	6962.11
	3107.22	2644.15	3107.74		3121.31	5481.82	2080.55
	3108.26	3462.13	3123.91		6963.13	3025.62	3123.91
	3123.91	4772.35	3106.18		6959.5	3463.67	2079.53
	2672.26	2644.71	3108.26		6960.54	6965.74	2078.99
	3106.18	3022.53	3105.66		6961.57	3023.55	6964.18
	3119.74	2645.75	3119.74		3021.51	3023.56	6963.67
	2673.78	2646.8	2672.26		6958.98	3022.53	6960.01
	2671.75	3681.63	3108.79		3120.79	6964.18	3122.35
	3105.66	4771.84	3109.31		3121.83	6947.52	6961.57
	2673.27	3490.84	3124.44		3123.39	3024.07	3124.96
	2672.76	3032.8	2673.78		3123.91	5478.7	3461.63
	3108.79	3392.76	2671.75		2081.58	3460.03	2081.06
	2591.59	3495.49	3105.14		5480.78	6962.62	2080.04
	2674.31	4772.87	2080.55		5480.28	5482.86	6962.62
	4770.79	4769.77	2591.59		6961.06	6959.5	6960.54
	3109.31	3020.99	2673.27		6964.69	5482.35	7637.92
	2080.55	3024.59	2646.28		6958.44	6946.5	8781.83
	8	5	10		8	5	10
Table S7. Comparation of top peaks between the two best combination of resampling methonds and classification models. A) Top peaks for Mycobacterium abscessus subespecies with 'var.+mean' batch effect correction and ClusterCentroids resampling and SVM combination. B) Top peaks for Mycobacterium abscessus subespecies with 'var.+mean' batch effect correction and ROS resampling and RF combination. P…
				,

## Sheet: Table S8
Real split reproduction
K	Seed	Success	Fold counts
5	42	0	[4, 1, 3, 1, 4]
Table S8. Real Split reproduction for 13 isolates with available antibiotic susceptibility. It was evaluated whether the 13 isolates with available antibiotic susceptibility data could ever remain grouped together within a single fold when applying a standard 5-fold cross-validation strategy. Using a fixed data split (seed = 42), this never occurred, the probability of all 13 isolates falling int…
